# Supplementary material for: In Vitro Biotransformation and Anti-Inflammatory Activity of Constituents and Metabolites of Filipendula ulmaria
Source: Pharmaceutics. 2023 Apr 20;15(4):1291. doi: 10.3390/pharmaceutics15041291 (PMC10146082; doi:10.3390/pharmaceutics15041291)
Supplement: Supplementary file 1 [file pharmaceutics-15-01291-s001.zip]

Archive with 1 entries (1 files):
- pharmaceutics-2311180-supplementary.pdf
